# Supplementary material for: Upconversion Spectral Rulers for Transcutaneous Displacement Measurements
Source: Sensors (Basel). 2021 May 20;21(10):3554. doi: 10.3390/s21103554 (PMC8160897; doi:10.3390/s21103554)
Supplement: Supplementary file 1 [file sensors-21-03554-s001.zip]

Archive with 1 entries (1 files):
- sensors-1187991-supplementary.pdf
